# Supplementary material for: First Report on Mitochondrial Gene Rearrangement in Non-Biting Midges, Revealing a Synapomorphy in Stenochironomus Kieffer (Diptera: Chironomidae)
Source: Insects. 2022 Jan 21;13(2):115. doi: 10.3390/insects13020115 (PMC8875173; doi:10.3390/insects13020115)
Supplement: Supplementary file 1 [file insects-13-00115-s001.zip]

Archive with 1 entries (1 files):
- insects-1495751-supplementary.pdf
